# Supplementary material for: Prediction of The Mechanical Behavior of Polylactic Acid Parts with Shape Memory Effect Fabricated by FDM
Source: Polymers (Basel). 2023 Feb 25;15(5):1162. doi: 10.3390/polym15051162 (PMC10006872; doi:10.3390/polym15051162)
Supplement: Supplementary file 1 [file polymers-15-01162-s001.zip]

Archive with 1 entries (1 files):
- polymers-2209713-supplementary.pdf
